# Supplementary material for: Preparation, Characterization and Study of the Dissociation of Naproxen from Its Chitosan Salt
Source: Molecules. 2022 Sep 7;27(18):5801. doi: 10.3390/molecules27185801 (PMC9504068; doi:10.3390/molecules27185801)
Supplement: Supplementary file 1 [file molecules-27-05801-s001.zip]

Archive with 1 entries (1 files):
- molecules-1896259-supplementary.pdf
